# Supplementary material for: Establishing a non-viral transfection system for fibroblasts using branched polyethylenimine
Source: PLoS One. 2025 Aug 5;20(8):e0329666. doi: 10.1371/journal.pone.0329666 (PMC12324087; doi:10.1371/journal.pone.0329666)
Supplement: S1 Dataset — This is the dataset behind Fig 1. (XLSX) [file pone.0329666.s001.xlsx]

## Sheet: Particle Size
Particle Size in nm
Plasmid A DNA[ng]/PEI[ng]	250/250	250/500	250/1000	250/2000		500/250	500/500	500/1000	500/2000		1000/250	1000/500	1000/1000	1000/2000		Plasmid B DNA[ng]/PEI[ng]	250/250	250/500	250/1000	250/2000		500/250	500/500	500/1000	500/2000		1000/250	1000/500	1000/1000	1000/2000		PBS	PEI [ng]	250	500	1000	2000	Plasmid A [ng]	250	500	1000	Plasmid B [ng]	250	500	1000
	121.5	118.5667	86.94333	49.4		252.0667	171.5667	140.2333	70.88		195	180.6	133.6333	119.1			83.59667	143.2333	104.083333	163.626667		141.5333	174.4033	118.3333	217.6233		174.2	195.5667	149.7333	421.7333		150.0133		149.966667	11.839	7.857	2.337667		84.79333	30.64	59.13667		46.90333	34.90667	46.43
	180.1667	77.97333	115.9767	148.96		173.3333	198.2	170.4333	271.7667		214.6	172.05	115.8167	118.3433			149.5667	99.72333	106.638333	145.363333		199.9667	117.0667	162.8	128.9		134.5833	146.5667	107.6633	76.54667		84.96483		83.5506667	5.02173333	69.19567	4.900333		32.80417	20.489	69.34333		42.49	55.66667	39.79667
	142.3667	124.0333	110.4333	258.4333		203.5	98.35	279.6	105.75		316.6667	223.1	134.8233	85.96333			125.0333	115.2	59.0555667	1.07856667		273.6667	120.4667	153.5367	115.2667		153.2667	212	292.3	181.6667		31.48137		3.65433333	0.78306667	7.870333	5.273333		63.31	53.19667	63.20333		63.92333	50.21667	33.29667
	138.5667	166.5333	110.5133	2.993667		154.52	118.9667	194.9667	94.57		123.5667	247.9333	266.7667	100.79			112.8133	152.0333	80.834	115.49		198.0333	122.2667	127.2	91.09		119.72	253.8667	145.1	197.8667		0.6953		7.62933333	2.41066667	5.216333	3.205367		60.33667	41.66	69.61667		51.36333	44.25	65.90333
	155.8	167.4333	141.0133	3.618667		203.8	146.3667	116.7	160.8		123.4333	224.3333	161.7333	163.99			158.5	150	145.9	115.32		115.41	131.2667	95.68	101.63		164.6333	152.9667	173.6	112.2		0.988433		41.3926667	3.57366667	14.91967	5.438333		32.84037	44.46723	46.81767		48.04	38.35333	40.26
	218.0333	115.9567	178.4267	429.1667		248.9667	163.9667	122.7333	134.2		54.55667	170.9667	163.9633	139.2467			161.8333	132.4667	93.13	162.13		245.3667	153	114.5333	109.9233		136.7333	199.4667	153.2	90.23333		0.789667		35.286	1.94246667	7.013333	5.418		57.46367	58.18	51.50333		52.90333	43.76	48.41667
	217.7667	147.3333	156.14	509.3667		235.9667	170.7667	561.9667	102.85		328.8667	220	126.1333	138.2			126.2333	133.9333	112.523333	64.8866667		186.8	120.5	124.6333	141.6		129.3	152.9667	164.6	129.7667		129.562		149.966667	11.839	2.957667	3.797833		39.49867	1.1433	49.87		19.07153	42.09667	33.63667
	162.9667	173.7767	223.8333	131.9033		182.0667	159.6	111.4333	142.1		249.2333	188.3667	88.44333	120.18			134.0667	151.3	64.9687	70.22		207.6667	128.7333	301.3667	89.75		155.9667	135.4667	211.8333	99.22333		146.6883		83.5506667	6.268	5.102667	6.028		30.438	51.08667	61.92333		97.83333	43.22333	49.11333
