# Supplementary material for: Establishing a non-viral transfection system for fibroblasts using branched polyethylenimine
Source: PLoS One. 2025 Aug 5;20(8):e0329666. doi: 10.1371/journal.pone.0329666 (PMC12324087; doi:10.1371/journal.pone.0329666)
Supplement: S2 Dataset — This is the dataset behind Fig 2. (XLSX) [file pone.0329666.s002.xlsx]

## Sheet: Zeta potential
Zeta potential in mV
Plasmid A DNA[ng]/PEI[ng]	250/250	250/500	250/1000	250/2000		500/250	500/500	500/1000	500/2000		1000/250	1000/500	1000/1000	1000/2000		Plasmid B DNA[ng]/PEI[ng]	250/250	250/500	250/1000	250/2000		500/250	500/500	500/1000	500/2000		1000/250	1000/500	1000/1000	1000/2000	Plasmid A [ng]	250	500	1000	Plasmid B [ng]	250	500	1000	PEI [ng]	250	500	1000	2000		PBS
	-7.55667	-5.61667	-5.45	-7.21333		-7.73333	-5.07667	-4.36667	-5.42		-7.79667	-5.41	-4.91667	-7.54333			-5.37	-4.84667	-5.74333	-6.22667		-8.38667	-7.00667	-6.44333	-5.70667		-6.94667	-7.36	-6.15333	-5.85333		7.273333	6.933333	6.12		4.56	5.283333	5.76		-5.22333333	-1.91666667	1.90333333	-2.76		-1.65667
	-6.46333	-4.85	-6.66	-7.01667		-7.24667	-4.82333	-5.73	-5.87		-6.54333	-4.24333	-4.86667	-7.37667			-6.00667	-3.41667	-5.12	-8.03667		-8.03667	-6.07333	-5.52	-6.29667		-6.21333	-5.38	-8.22667	-5.1		5.983333	5.273333	5.593333		5.24	4.816667	6.35666667		-5.55333333	-2.60333333	2.41	-2.90667		-1.452
	-5.51	-6.37	-7.53667	-7.23		-7.62667	-4.32667	-8.07	-5.07		-6.98667	-5.16	-5.36	-7.09			-5.75333	-5.91667	-5.17667	-6.66333		-6.47333	-5.97	-4.76333	-6.52667		-5.90333	-4.83667	-7.11	-5.47667		5.573333	5.176667	5.506667		5.52	5.616667	5.50666667		-5.05666667	-3.33666667	3.22666667	-3.28333		-1.82667
	-5.38	-7.22667	-6.67	-7.21667		-6.07667	-4.37	-7.37333	-4.72667		-4.89667	-5.1	-6.05	-6.30667			-6.24667	-8.01	-5.75333	-5.65333		-7.03667	-3.78	-5.06	-5.75333		-5.40667	-4.74333	-6.21	-5.42		6.383333	5.063333	5.903333		4.926667	6.13	5.88666667		-3.62333333	-2.72666667	3.63333333	-3.36333		-1.61967
	-5.36	-6.23	-6.93333	-7.79		-5.39667	-4.22	-6.42	-6.49		-5.00667	-4.62	-5.8	-7.55			-8.27333	-6.03	-6.95	-6.25		-6.68667	-4.27667	-4.46	-6.89667		-5.40667	-5.08333	-6.65333	-5.57333		5.426667	5.446667	6.066667		4.483333	6.18	6.61		-2.24433333	-2.84666667	3.73666667	-2.59333		-1.46267
	-4.48667	-5.44667	-6.69333	-9.09		-6.34	-4.95667	-6.08667	-6.74		-5.41667	-5.29	-5.54333	-9.9			-8.59	-6.57	-8.13667	-7.01333		-6.13	-5.78667	-4.93667	-7.01333		-4.64333	-4.32	-6.06333	-5.25		4.653333	5.633333	6.393333		5.47	5.983333	6.49		-1.131	-2.55666667	3.36	-2.72333		-1.22333
	-5.61	-4.96667	-6.66333	-8.84		-6.20333	-4.82	-5.97333	-6.96		-4.77	-4.96	-6.50667	-9.26			-6.86667	-5.54	-6.56333	-7.31333		-6.04333	-5.59333	-5.55333	-6.76		-5.18	-5.14	-5.58333	-5.61667		5.563333	4.736667	5.823333		5.226667	5.27	6.30333333		-1.39766667	-2.81666667	3.40666667	-4.48666667		-1.37866667
	-4.98	-2.92	-4.05	-4.87		-3.45667	-2.74333	-3.82333	-3.53		-3.37	-3.53667	-3.97	-3.89333			-2.60667	-3.2	-3.62333	-4.69333		-3.68	-4.1	-3.76	-4.36667		-3.06667	-3.20667	-3.46667	-3.92667		3.946667	3.536667	2.5		4.776667	3.55	6.1		-2.66333333	-2.30333333	3.15	-2.72333333		-1.36033333
