# Supplementary material for: Establishing a non-viral transfection system for fibroblasts using branched polyethylenimine
Source: PLoS One. 2025 Aug 5;20(8):e0329666. doi: 10.1371/journal.pone.0329666 (PMC12324087; doi:10.1371/journal.pone.0329666)
Supplement: S3 Dataset — This is the dataset behind Fig 3. (XLSX) [file pone.0329666.s003.xlsx]

## Sheet: MTT
Cell survival in %
PEI [ng]	250	500	1000	2000	Plasmid A [ng]	250	500	1000	Plasmid B [ng]	250	500	1000	Plasmid A DNA[ng]/PEI[ng]	250/250	250/500	250/1000	500/250	500/500	500/1000	1000/250	1000/500	1000/1000	Plasmid B DNA[ng]/PEI[ng]	250/250	250/500	250/1000	500/250	500/500	500/1000	1000/250	1000/500	1000/1000
	84.58122	76.58629	40.35533	10.46954		82.20721	72.37237	166.6667		109.5345	199.1742	162.6126		92.28732	96.68984	76.95195	99.33797	107.0506	74.31314	114.3661	75.4717	76.06753		88.81381	111.4114	81.00601	127.1772	108.4084	76.72673	77.77778	126.2763	36.03604
	80.29825	79.20849	39.9197	6.42386		84.42153	70.14128	112.9821		67.04849	143.5662	158.2283		118.3087	167.4877	46.46812	143.5961	102.9557	69.04762	124.0558	128.8177	129.8851		157.2738	109.0493	86.86522	72.35586	57.80832	57.04467	73.76861	71.24857	51.58457
	118.668596	99.276411	52.9667149	19.6816208		140.7625	86.02151	126.002		94.3304	122.0919	76.73509		132.9885	101.0345	56.79374	87.12644	140.8046	94.94253	146.6667	133.908	107.8161		62.46334	61.38807	61.87683	72.33627	103.0303	44.08602	49.36461	105.8651	118.9638
	93.70829	86.93994	39.37083	11.63012		58.15955	63.12479	57.86164		67.75902	55.87554	58.85468		94.26268	89.23661	76.57658	130.7729	110.6211	85.20626	86.67615	79.3267	79.3267		54.38596	53.95564	85.39592	101.1854	129.5401	90.84874	106.496	109.7677	92.93504
	96.72566	89.20354	54.15929	13.18584		95.97701	83.90805	134.9754		117.8161	121.5107	79.72085		68.46847	53.57357	45.34535	55.55556	24.2042	25.40541	78.97898	27.14715	33.87387		186.8637	100.5747	152.2523	183.0631	222.9429	112.012	165.2252	84.26426	54.11411
	91.51874	83.03748	71.00592	23.07692		129.7701	84.82759	148.6207		127.931	164.7126	122.5287		137.8738	126.9103	51.05205	152.0487	142.3034	87.37542	64.56257	98.6711	79.62348		162.069	68.50575	209.3023	124.8062	129.4574	252.4917	225.8029	191.2514	165.7807
