# Supplementary material for: Establishing a non-viral transfection system for fibroblasts using branched polyethylenimine
Source: PLoS One. 2025 Aug 5;20(8):e0329666. doi: 10.1371/journal.pone.0329666 (PMC12324087; doi:10.1371/journal.pone.0329666)
Supplement: S4 Dataset — This is the dataset behind Fig 5. (XLSX) [file pone.0329666.s004.xlsx]

## Sheet: Transfection
Transfected cells [%]
Plasmid B DNA[ng]/PEI[ng]	250/250	250/500	250/1000	250/2000		500/250	500/500	500/1000	500/2000		1000/250	1000/500	1000/1000	1000/2000		Plasmid A DNA/PEI	250/250	250/500	250/1000	250/2000		500/250	500/500	500/1000	500/2000		1000/250	1000/500	1000/1000	1000/2000
	2.708977	4.605256	0.210438	0		0	1.417468	1.877117	0.176		0.384967	0.844036	5.450762	0			0.018769	0.029416	0.097823	0		0	0	0.03973	0		0	0	0	0
	0.962699	6.02419	0	0		0	2.688665	5.910609	0		0	1.371606	8.645157	1.700224			0	0	0	0		0	0	0	0		0	0	0	0
	0	15.7245	4.096512	0.235		0	14.70766	7.260433	0		0	4.832933	10.87371	0			0.039401	0	0	0		0	0.091554	0.028922	0.06096		0	0.053965	0.214319	0
	4.284488	10.38181	9.41752	0		0	7.866184	4.634748	0		0	1.832889	10.13796	0			0.069541	0.026247	0.01327	0		0.046707	0.103267	0.019585	0.055096		0	0.0533	0.90504	0.375138
	0.35482	8.016719	0	0		0.374	6.641368	3.983403	0		0	4.575163	13.59056	0			0.64554	0.828373	0.414811	0		0.270152	0.699087	0.478398	0.170721		0	1.048812	0.18018	0.392157
	0.723428	5.197586	1.059765	0		0	7.434355	3.087244	0		0	2.940592	6.405391	0			1.335535	0.73448	0.575361	0.70589		0.561616	0.703068	0.870924	0.671739		0.084818	1.234462	0.500501	0.483266
